# Supplementary material for: Comparative Efficacy of Antifungal Agents Used in the Treatment of Oropharyngeal Candidiasis among HIV-Infected Adults: A Systematic Review and Network Meta-Analysis
Source: J Fungi (Basel). 2021 Aug 5;7(8):637. doi: 10.3390/jof7080637 (PMC8398874; doi:10.3390/jof7080637)
Supplement: Supplementary file 1 [file jof-07-00637-s001.zip]

Archive with 1 entries (1 files):
- jof-1306646-supplementary.pdf
